# Supplementary material for: Ochratoxin A and AFM1 in Cheese and Cheese Substitutes: LC-MS/MS Method Validation, Natural Occurrence, and Risk Assessment
Source: Toxins (Basel). 2024 Dec 18;16(12):547. doi: 10.3390/toxins16120547 (PMC11679095; doi:10.3390/toxins16120547)
Supplement: Supplementary file 1 [file toxins-16-00547-s001.zip › Supplementary S1.xlsx]

## Sheet: Ingredients
Supplementary material S1. Ingredient list of the different cheeses.
Firm-ripened cheese	ingredients
Grated parmigiano reggiano	Milk, Salt, Rennet
Grated parmigiano reggiano	Milk, Salt, Rennet
Grated grana padano	Raw milk,salt, lysozyme, rennet
Grated pecorino romano DOP	Raw milk, salt, rennet, lactic ferments
Grated parmigiano reggiano	Raw milk, sakt, rennet
Coarse grated grana padano	Unpasteurised milk, salt, rennet, lysozyme from egg
Grated emmental	Pasteurised cow's milk, salt, lactic ferments, potato starch, microbial milk coagulant
Grated pecorino romano DOP	Sheep's milk cheese, salt, lamb rennet, lactic ferments
Grated cheese	Cows milk cheese, salt, lactic ferments, rennet
Grated parmigiano reggiano	Raw milk, salt, rennet
Grated mix pasta (Emmental, Cheddar, Regato)	Cheese (pasteurized milk), salt,ferments, rennet, potato starch
Emmentaler	Emmentaler 98%, (pasteurised milk), salt, lactic ferments, rennet, potato starch
Grated mix (Emmental, maasdam, bergkase)	Cheese (pasteurized milk), salt,ferments, rennet (microbiologic and animal), potato starch
Grated mozzarella	Milk (pasteurised, salt, lactic ferments, microbial rennet, potato starch
Grated emmental light	Hard cheese 98% (pasteurised cow milk, salt, lactic ferments, microbial coagulants), potato flour
Grated grana padano	Raw milk, salt, rennet (animal), preservatives (eggs lysozyme)
Parmigiano reggiano's slice	Raw milk,salt, rennet (animal)
grated Parmigiano reggiano	Raw milk, salt, animal rennet
Spredable cheese
Gruyere cream	cream, skimmed milk (pasteurized), salt, lactic acid bacteria, gel, lactic acid cultures.
Spread flavour Emmental	water, cheese (including 10% emmental), skimmed milk powder, butter, milk proteins, melting salts: polyphosphates, natural flavour, salt.
Spread flavour ham	milk (41%),cheese (29%), rehydrated skimmed milk, turkey jerky 5% (turkey meat 88%, water, salt, dextrose, spice extract), melting salts: polyphosphates, milk proteins, natural flavour, natural smoke flavour
Spread flavour double cream	water, cheese, butter, pasteurised milk,skimmed milk powder, melting salts: polyphosphates, cream (2%), stabilisers:E472e, E407, salt, milk concentrate,flavouring, vitamin D.
Cheese snack	pasteurized milk, salt, lactic ferments, vegetarian rennet
Cream of Camembert	Camembert (60%) reconstituted milk, butter (milk), cast iron salts (E339, E452), acidity corrector (E330), preservative 22 coloring (E160a)
Spreadable cream cheese	cheese (milk (pasteurised), rennet (animal, microbial, salt, lactic cultures), sweet whey (milk, butter, sweet whey powder (milk), melting agents (polyphosphates, sodium phosphates), acidifier (citric acid), salt.
Emmental spread	cheese (milk (pasteurised), rennet (microbial, animal), salt, lactic acid cultures), skimmed milk (pasteurised). Emmental 15%, butter, skimmed milk powder, melting salts (polyphosphates, sodium phosphates), table salt, acidifier (citric acid).
Fresh cheese	milk (pasteurised), salt, garlic, herbs, pepper, rennet (microbial)
Melted cheese	fresh pasteourized milk, cheese, butter, water, skimmed milk powder,milk mineral concentrate, milk's proteins, melting salts:polyphosphates, milk concentrate
Fresh cheese	milk (pasteurised), rennet (microbial), lactic acid cultures, salt, thickener (locust bean gum, - quar gum)
Melted cheese	skimmed milk (pasteurised), cheese (milk (pasteurised), rennet (animal, microbial), salt, lactic cultures), skimmed milk powder, butter, melting salts (sodium dtrates, polyphosphates, dighosphates, sodium phosphates), salt, additive (adde itrique).
Melted cheese	rehydrated skimmed milk, cheese (milk, salt, lactic ferments, coaqulant (microbial)), butter, milk proteins, melting salts (polyphosphates, citric acid), salt.
Cheddar spread	skimmed milk (pasteurised), cheese 249% (milk (pasteurised), rennet (microbial, animal), salt, lactic acid cultures), cheddar 24 9%, butter. skimmed milk powder, melting salts (polyphosphates, sodium phosphates), Salt, colouring agent (paprika extract), fFood acid (citric acid). Fromage fondu au cheddar, 45 % mat. gr. sur extrait sec
Cream cheese	cream, skimmed milk (pasteurized), salt, lactic acid bacteria.
Melted fresh cheese	curd cheese (milk (pasteurised) 72%, cream 25%, lactic ferments), water, cream 13%, milk mineral concentrate, milk protein, salt, melting salt (sodium citrates), natural flavour, vitamin B12, riboflavin
Cheese substitute
Vegetable grated alternative cheddar	water, vegetable oil (rapeseed, coconut), modified potato starch, red wine vinegar, stabiliser (carrageenan (E407]), nutritional yeast, flavourings, olive extract, colouring (carotene TE160a], paprika extract [E160c]). of which added sugars 0 g per 100 g and of which added salt 2.31 g per 100 g.
Vegetable grated alternative gouda	water, salt, corn starch.
Vegetable grated alternative cheddar mozzarella	water, vegetable oil (coconut, rapeseed), modified potato starch, potato starch, salt, colouring agent (E160a), flavouring. Yolk preservative (E202), acidity regulator (E270).
Greek white	water, coconut oil (29%), starch, sea salt, acidity regulator (glucono delta-lactone), aromas, olive extract, vitamin B12
Granna vegano	modified starch, water, coconut oil. natural flavourings, salt, sugar, acidity regulator, citric acid, vegetable fiber, calcium carbonate, dye
Plant based cheese	water, coconut oil, potato starch, soya protein, salt, acidity regulator,smoke flavouring, vitamin B2, vitamin B12
Vega-alternative for Camembert	coconut oil, modified starch, sunflower proteins, salt, flavourings, acidifier, sugar, colour (beta-carotene)
